# Supplementary material for: Injectable Tannin-Containing Hydroxypropyl Chitin Hydrogel as Novel Bioactive Pulp Capping Material Accelerates Repair of Inflamed Dental Pulp
Source: Biomolecules. 2024 Sep 6;14(9):1129. doi: 10.3390/biom14091129 (PMC11430630; doi:10.3390/biom14091129)
Supplement: Supplementary file 1 [file biomolecules-14-01129-s001.zip]

Archive with 2 entries (2 files):
- supplementary materials.pdf
- The original western blots of Figure 4C.pdf
